# Supplementary material for: Critical Solutal Marangoni Number Correlation for Short-Scale Convective Instabilities in Drying Poly(vinyl acetate)-Methanol Thin Films
Source: Polymers (Basel). 2021 Aug 31;13(17):2955. doi: 10.3390/polym13172955 (PMC8433935; doi:10.3390/polym13172955)
Supplement: Supplementary file 1 [file polymers-13-02955-s001.zip]

Archive with 1 entries (1 files):
- Video S1 - PLOT_3D_MA_S-CRIT_DRYINGCURVE_V01.AVI
